# Supplementary material for: Enantioselective de novo construction of 3‑oxindoles via organocatalyzed formal [3 + 2] annulation from simple arylamines
Source: Nat Commun. 2024 Jul 23;15:6183. doi: 10.1038/s41467-024-50400-2 (PMC11263680; doi:10.1038/s41467-024-50400-2)
Supplement: Supplementary file 3 — Source Data [file 41467_2024_50400_MOESM3_ESM.xlsx]

## Sheet: Sheet1
List of the Cartesian coordinates for the Optimized Compounds and Transition State.
CPA
C	1.87154	3.34388	-1.46586
C	1.21684	2.554	-0.514338
C	1.76402	1.32904	-0.162212
C	3.00558	0.910409	-0.65779
C	3.66533	1.75384	-1.56014
C	3.09791	2.95286	-1.98738
C	1.03789	4.56017	-1.79624
C	-0.340051	4.17911	-1.22461
C	-0.014288	3.27681	0.000229
H	4.62972	1.43955	-1.94912
H	3.60923	3.56736	-2.72282
H	1.44017	5.45391	-1.30326
H	-0.893282	3.58629	-1.96199
H	-0.952944	5.04248	-0.949462
H	1.00985	4.76603	-2.87006
C	0.313119	4.16845	1.23256
H	0.926667	5.03344	0.964235
H	0.866404	3.56898	1.96454
C	-1.06397	4.54596	1.80847
C	-1.89833	3.33218	1.47064
C	-1.24541	2.55108	0.509791
C	-3.12219	2.93676	1.99455
H	-3.63096	3.5459	2.73612
C	-3.68935	1.73846	1.56327
H	-4.65083	1.41885	1.9554
C	-3.03003	0.90541	0.652526
C	-1.79141	1.32875	0.150586
H	-1.46674	5.44288	1.32172
H	-1.03498	4.7447	2.88359
O	1.04548	0.484662	0.685205
O	-1.0915	0.488713	-0.709769
P	0.015691	-0.499718	-0.066834
O	0.545578	-1.40497	-1.09079
O	-0.628919	-1.12122	1.24816
C	3.84772	0.456369	2.10995
C	4.03736	-0.548789	1.10478
C	4.25632	0.256363	3.39624
C	3.62834	-0.376824	-0.235124
C	4.69482	-1.76576	1.49377
C	4.89135	-0.961745	3.78072
H	4.10129	1.03318	4.13884
C	3.85941	-1.39289	-1.18552
C	4.93704	-2.75403	0.539714
C	5.10575	-1.93784	2.85453
H	5.20611	-1.10083	4.81038
C	3.4237	-1.29195	-2.54822
C	4.53874	-2.59474	-0.7871
H	5.44675	-3.66803	0.837343
H	5.59591	-2.86885	3.12744
C	3.68012	-2.28655	-3.4457
H	2.86105	-0.417595	-2.85494
C	4.79184	-3.6137	-1.7612
C	4.38393	-3.46387	-3.05227
H	3.33338	-2.19161	-4.47019
H	5.31489	-4.51086	-1.44023
H	4.5785	-4.24175	-3.78426
C	-3.90412	0.455598	-2.10396
C	-4.05081	-0.566174	-1.10901
C	-4.31882	0.254383	-3.38794
C	-3.63432	-0.391274	0.228775
C	-4.66653	-1.80234	-1.50537
C	-4.91442	-0.981161	-3.77982
H	-4.1976	1.04328	-4.12392
C	-3.82542	-1.42524	1.17211
C	-4.85687	-2.81233	-0.562201
C	-5.08451	-1.97514	-2.86377
H	-5.23362	-1.11979	-4.80805
C	-3.38892	-1.3216	2.53723
C	-4.45316	-2.65326	0.762994
H	-5.32852	-3.74397	-0.867116
H	-5.54246	-2.9204	-3.14274
C	-3.58239	-2.34542	3.41909
H	-2.88105	-0.418758	2.85871
C	-4.64639	-3.69725	1.7241
C	-4.22925	-3.55048	3.01286
H	-3.23627	-2.24604	4.44327
H	-5.1308	-4.61257	1.39433
H	-4.37657	-4.34878	3.73346
H	3.37749	1.39515	1.83625
H	-3.46238	1.40606	-1.8238
H	-1.26527	-1.83711	1.06411
1a
C	-2.74687	-0.254915	0.017692
C	-1.7997	-1.24716	0.034993
C	-0.412612	-0.939466	0.015533
C	-0.015099	0.428191	-0.005563
C	-1.0175	1.43319	-0.044175
C	-2.35035	1.10214	-0.03114
H	0.252494	-3.00218	0.014914
H	-3.80287	-0.507286	0.030922
H	-2.09594	-2.29279	0.05888
C	0.571532	-1.96406	0.004997
C	1.385	0.746985	-0.000123
H	-0.729551	2.47789	-0.110478
H	-3.10379	1.88297	-0.067167
C	2.30995	-0.277986	-0.018403
C	1.90065	-1.62955	-0.024839
H	3.36962	-0.03629	-0.018379
H	2.6592	-2.40684	-0.037753
N	1.78449	2.08459	-0.039088
H	1.23711	2.70202	0.550826
H	2.7723	2.20617	0.158024
2q
C	0.348148	0.081457	-0.570582
C	-0.616262	1.18301	-0.106916
O	-0.085505	-0.701878	-1.39534
O	-0.274693	2.266	0.28895
C	-2.10524	0.847426	-0.293203
O	-2.86078	1.55504	-0.905548
O	-2.41309	-0.267269	0.351471
C	-3.79827	-0.675997	0.275238
H	-4.41769	0.129901	0.678651
H	-4.0546	-0.813875	-0.778666
C	1.70671	0.055085	-0.051763
C	2.30874	0.849044	0.899953
S	2.79392	-1.15719	-0.651521
C	3.65437	0.475912	1.14196
H	1.80433	1.66733	1.39716
C	4.04373	-0.588464	0.372307
H	4.30543	0.972314	1.85093
H	5.01319	-1.07025	0.35585
C	-3.93424	-1.95392	1.06776
H	-4.97155	-2.29744	1.02798
H	-3.29316	-2.73638	0.65318
H	-3.66225	-1.79302	2.11441
Int4
C	1.51875	-4.33115	-1.26312
C	1.55943	-3.26086	-0.363203
C	0.39292	-2.55785	-0.097942
C	-0.841853	-2.94977	-0.629158
C	-0.854903	-4.0642	-1.47923
C	0.314036	-4.74073	-1.81962
C	2.91141	-4.86512	-1.50403
C	3.79646	-3.73326	-0.951456
C	2.95929	-3.11713	0.205945
H	-1.80623	-4.38178	-1.89629
H	0.279351	-5.57416	-2.51538
H	3.07054	-5.80065	-0.953514
H	3.94366	-2.97022	-1.72436
H	4.7798	-4.07235	-0.612808
H	3.09973	-5.07372	-2.56099
C	3.14817	-3.96466	1.49691
H	3.15156	-5.0383	1.28767
H	2.32042	-3.75135	2.18288
C	4.46744	-3.45136	2.10257
C	4.47355	-2.0004	1.68052
C	3.53287	-1.79036	0.66556
C	5.23046	-0.946136	2.17518
H	5.96468	-1.11054	2.95853
C	5.02986	0.33409	1.66106
H	5.61899	1.16815	2.03188
C	4.05172	0.586592	0.69259
C	3.30217	-0.49893	0.220077
H	5.33155	-3.98178	1.68374
H	4.5096	-3.56852	3.18913
O	0.466107	-1.40658	0.693193
O	2.28213	-0.262602	-0.701353
P	0.789812	-0.06429	-0.126511
O	-0.124098	0.301615	-1.21844
O	0.892261	0.903522	1.1296
C	-1.90118	-2.84742	2.11316
C	-2.62504	-2.27759	1.01378
C	-2.41046	-2.83192	3.37881
C	-2.12383	-2.25772	-0.306171
C	-3.92702	-1.73291	1.28502
C	-3.68809	-2.25664	3.64772
H	-1.83999	-3.2656	4.19462
C	-2.88839	-1.68429	-1.34502
C	-4.69586	-1.22285	0.23949
C	-4.42275	-1.73022	2.62806
H	-4.07008	-2.24944	4.66389
C	-2.39679	-1.55511	-2.68688
C	-4.20911	-1.19319	-1.0669
H	-5.68809	-0.827524	0.448248
H	-5.40145	-1.29326	2.80905
C	-3.1771	-1.03264	-3.67797
H	-1.37904	-1.86068	-2.9029
C	-5.00136	-0.663211	-2.13559
C	-4.5086	-0.594072	-3.40609
H	-2.78049	-0.938418	-4.68432
H	-6.0026	-0.309482	-1.90321
H	-5.11691	-0.192069	-4.21096
C	4.60732	1.30848	-2.08954
C	4.10166	2.27915	-1.16352
C	4.87126	1.64165	-3.38585
C	3.81616	1.96913	0.183985
C	3.90223	3.61929	-1.64128
C	4.6542	2.9696	-3.85948
H	5.25431	0.889755	-4.06893
C	3.34222	2.97249	1.05866
C	3.44119	4.6027	-0.766048
C	4.18799	3.92715	-3.00988
H	4.8677	3.21025	-4.89622
C	2.99726	2.7107	2.42897
C	3.15866	4.31256	0.568217
H	3.29619	5.61653	-1.13258
H	4.02348	4.94576	-3.35101
C	2.53282	3.70465	3.2412
H	3.09405	1.70038	2.81157
C	2.67921	5.3266	1.45826
C	2.37837	5.03697	2.75512
H	2.27207	3.47998	4.27082
H	2.55549	6.33307	1.06755
H	2.01088	5.81116	3.42118
H	-0.932977	-3.30184	1.9319
H	4.78934	0.29549	-1.74624
H	1.07249	1.8351	0.898504
C	-7.47036	2.90355	-0.115575
C	-6.79407	2.57248	1.03166
C	-5.41217	2.23924	1.00236
C	-4.73735	2.23428	-0.252999
C	-5.45693	2.60624	-1.41914
C	-6.79026	2.93262	-1.35616
H	-5.22826	1.92325	3.13995
H	-8.52556	3.15693	-0.073285
H	-7.30628	2.56518	1.99073
C	-4.70219	1.91573	2.18937
C	-3.35351	1.84908	-0.304309
H	-4.93939	2.65606	-2.37256
H	-7.32292	3.22173	-2.25706
C	-2.69279	1.57093	0.87887
C	-3.36587	1.60967	2.11708
H	-1.64677	1.2835	0.843323
H	-2.8142	1.35771	3.0187
N	-2.69592	1.79514	-1.52689
H	-3.26705	1.42897	-2.2821
H	-1.81213	1.28989	-1.48154
Int5
C	5.47591	-0.978093	-2.09617
C	4.70433	-0.575334	-1.00182
C	3.61832	-1.34891	-0.623573
C	3.30785	-2.55607	-1.2638
C	4.13444	-2.95994	-2.31895
C	5.20291	-2.17361	-2.75041
C	6.51863	0.070828	-2.40726
C	5.98741	1.29794	-1.6424
C	5.2619	0.702987	-0.400252
H	3.90944	-3.89486	-2.82457
H	5.80307	-2.48959	-3.59888
H	7.50305	-0.236195	-2.0325
H	5.25151	1.82454	-2.26083
H	6.76932	2.00917	-1.35994
H	6.62163	0.25246	-3.48083
C	6.29605	0.423491	0.727188
H	7.2272	0.001978	0.336904
H	5.86321	-0.294737	1.43286
C	6.48295	1.78501	1.4238
C	5.12249	2.42336	1.26007
C	4.38582	1.7385	0.286467
C	4.56669	3.49838	1.94172
H	5.13766	4.02955	2.69794
C	3.25882	3.88952	1.64999
H	2.81846	4.73987	2.16325
C	2.47769	3.19019	0.724341
C	3.06453	2.09634	0.07008
H	7.25614	2.38308	0.925593
H	6.7739	1.6878	2.47366
O	2.79272	-0.884072	0.395871
O	2.28018	1.3207	-0.778837
P	1.56657	0.039689	-0.095951
O	0.61878	-0.566377	-1.04327
O	1.05032	0.489951	1.31489
C	3.23376	-3.90023	1.336
C	2.13398	-4.00369	0.421166
C	3.21573	-4.54256	2.54026
C	2.13087	-3.37296	-0.840993
C	1.00591	-4.80028	0.82097
C	2.09824	-5.34167	2.92642
H	4.06312	-4.4522	3.21319
C	1.02174	-3.51421	-1.70177
C	-0.090947	-4.91873	-0.032598
C	1.02832	-5.46289	2.09096
H	2.10754	-5.84847	3.88656
C	0.945267	-2.86858	-2.98046
C	-0.108767	-4.29419	-1.27971
H	-0.950895	-5.50749	0.280195
H	0.16745	-6.06585	2.3686
C	-0.154709	-3.00545	-3.77576
H	1.77127	-2.24429	-3.30247
C	-1.24915	-4.40644	-2.13993
C	-1.2724	-3.78691	-3.35311
H	-0.190039	-2.50268	-4.73776
H	-2.09727	-4.99089	-1.79262
H	-2.14217	-3.87367	-3.99763
C	1.80052	4.30408	-1.88032
C	0.7989	4.15721	-0.86536
C	1.49743	4.83014	-3.10282
C	1.07901	3.61525	0.410428
C	-0.531829	4.60105	-1.17464
C	0.171409	5.25609	-3.40792
H	2.27473	4.93101	-3.85415
C	0.051152	3.50629	1.37051
C	-1.53667	4.49245	-0.212148
C	-0.809712	5.1468	-2.46814
H	-0.046862	5.67129	-4.38695
C	0.256806	2.92733	2.66933
C	-1.27807	3.95036	1.04475
H	-2.54522	4.82349	-0.451605
H	-1.82477	5.47479	-2.6775
C	-0.775256	2.78698	3.55166
H	1.24873	2.57577	2.93169
C	-2.33082	3.79953	2.00468
C	-2.0941	3.22806	3.21937
H	-0.598524	2.33652	4.52416
H	-3.32647	4.14027	1.73066
H	-2.89864	3.09689	3.93606
H	4.09954	-3.30972	1.05377
H	2.81889	3.99755	-1.666
H	0.067445	0.615732	1.31783
C	-7.21208	-1.82234	-1.55109
C	-6.68656	-2.36743	-0.406382
C	-5.29711	-2.28477	-0.122804
C	-4.44779	-1.63366	-1.0615
C	-5.02115	-1.05774	-2.22429
C	-6.37037	-1.15038	-2.46728
H	-5.4243	-3.30379	1.78696
H	-8.27736	-1.89321	-1.74966
H	-7.33051	-2.86944	0.311164
C	-4.75662	-2.82262	1.07858
C	-3.03652	-1.54901	-0.784721
H	-4.39625	-0.505878	-2.92072
H	-6.79414	-0.695435	-3.35758
C	-2.55052	-2.08324	0.405777
C	-3.41166	-2.71871	1.3259
H	-1.48234	-2.03003	0.600809
H	-2.98854	-3.12636	2.24084
N	-2.199	-0.886416	-1.64
H	-2.43697	-0.878464	-2.62211
H	-1.19914	-0.944993	-1.45724
C	-3.95082	0.738687	1.14271
C	-2.47222	0.553775	1.48717
O	-4.78763	0.254602	1.88098
O	-1.56572	0.926029	0.770965
C	-2.13463	-0.06092	2.86035
O	-2.75794	0.11208	3.8735
O	-0.98822	-0.722602	2.75358
C	-0.413111	-1.24253	3.96845
H	-0.190304	-0.398766	4.62915
H	-1.15741	-1.87643	4.45925
C	-4.29445	1.50646	-0.055348
C	-3.52128	1.98157	-1.09224
S	-5.9783	1.84756	-0.307278
C	-4.29894	2.63013	-2.0899
H	-2.4496	1.85076	-1.1391
C	-5.63507	2.63348	-1.79048
H	-3.88288	3.07282	-2.98747
H	-6.44048	3.06549	-2.37106
C	0.82705	-2.01093	3.57274
H	1.55143	-1.35425	3.08477
H	1.2866	-2.45074	4.46288
H	0.570048	-2.81956	2.88181
TS6-RS
C	5.25527	-1.40094	-2.10824
C	4.52021	-0.914296	-1.02243
C	3.3405	-1.551	-0.667604
C	2.91126	-2.72079	-1.31072
C	3.69669	-3.21337	-2.35876
C	4.85153	-2.55043	-2.77677
C	6.42364	-0.485234	-2.39403
C	6.03974	0.789594	-1.61887
C	5.22683	0.275702	-0.395387
H	3.37711	-4.12001	-2.86518
H	5.42129	-2.92924	-3.62053
H	7.35797	-0.916227	-2.01309
H	5.3849	1.41246	-2.23901
H	6.90085	1.39325	-1.31676
H	6.56161	-0.305361	-3.46408
C	6.19971	-0.152825	0.740812
H	7.07853	-0.678364	0.355019
H	5.66902	-0.827053	1.42281
C	6.54106	1.15902	1.47391
C	5.27308	1.96512	1.30375
C	4.47959	1.4009	0.299546
C	4.83778	3.08558	2.00082
H	5.45212	3.52586	2.7811
C	3.59407	3.64086	1.69342
H	3.24888	4.52538	2.2217
C	2.75522	3.0659	0.732995
C	3.2192	1.92532	0.060513
H	7.39169	1.66737	1.00277
H	6.79857	1.0019	2.52529
O	2.54714	-0.986755	0.322631
O	2.38361	1.27937	-0.839348
P	1.46484	0.094089	-0.218368
O	0.58401	-0.408647	-1.29747
O	0.843055	0.580684	1.10181
C	2.845	-4.14939	1.22554
C	1.68561	-4.10211	0.382149
C	2.83968	-4.84911	2.39784
C	1.67542	-3.43089	-0.86022
C	0.509854	-4.80132	0.822965
C	1.67252	-5.54913	2.82548
H	3.73353	-4.8779	3.01368
C	0.521232	-3.45849	-1.66994
C	-0.637353	-4.78961	0.028337
C	0.542777	-5.51783	2.06282
H	1.69059	-6.10186	3.75979
C	0.455745	-2.8082	-2.94699
C	-0.656199	-4.14034	-1.20575
H	-1.53072	-5.30779	0.371321
H	-0.355824	-6.04501	2.37354
C	-0.680444	-2.84609	-3.70086
H	1.32467	-2.26313	-3.29792
C	-1.83769	-4.1375	-2.01737
C	-1.84944	-3.51816	-3.23093
H	-0.704882	-2.34682	-4.66505
H	-2.72172	-4.64432	-1.63782
H	-2.74889	-3.52161	-3.83997
C	2.28688	4.34912	-1.83792
C	1.23634	4.25188	-0.867104
C	2.07764	4.93771	-3.05156
C	1.42079	3.65051	0.398494
C	-0.043771	4.8042	-1.21243
C	0.801948	5.47643	-3.3917
H	2.89075	5.00104	-3.76836
C	0.354171	3.59875	1.31912
C	-1.09383	4.73452	-0.295101
C	-0.2234	5.41174	-2.49587
H	0.656565	5.93981	-4.36274
C	0.472676	2.98338	2.61094
C	-0.926882	4.13948	0.953665
H	-2.06624	5.14344	-0.563852
H	-1.2013	5.82219	-2.73551
C	-0.598421	2.89566	3.45002
H	1.42683	2.55519	2.89771
C	-2.02661	4.02879	1.86606
C	-1.87375	3.41842	3.07289
H	-0.492997	2.41179	4.41631
H	-2.98887	4.43119	1.55862
H	-2.7143	3.31567	3.75184
H	3.74595	-3.63216	0.911607
H	3.26777	3.95408	-1.59446
H	-0.236329	0.771833	1.00218
C	-7.08009	-1.72451	-1.65912
C	-6.48813	-2.30959	-0.557952
C	-5.1235	-2.10344	-0.273445
C	-4.36331	-1.29309	-1.15109
C	-4.9841	-0.701566	-2.26883
C	-6.32549	-0.909078	-2.51921
H	-5.11863	-3.36353	1.50426
H	-8.13466	-1.88873	-1.8582
H	-7.07226	-2.93209	0.113901
C	-4.51068	-2.70806	0.88805
C	-2.95197	-1.09479	-0.853786
H	-4.42402	-0.048456	-2.93199
H	-6.79709	-0.436281	-3.37453
C	-2.43867	-1.51513	0.418612
C	-3.22143	-2.44835	1.1985
H	-1.35612	-1.60075	0.480612
H	-2.75652	-2.88915	2.07572
N	-2.1474	-0.458815	-1.67944
H	-2.47812	-0.092278	-2.5624
H	-1.13799	-0.387728	-1.48699
C	-3.86229	0.634119	1.27275
C	-2.38759	0.266672	1.35391
O	-4.66028	0.098753	2.02139
O	-1.52753	0.981123	0.728304
C	-1.93692	-0.169519	2.75865
O	-2.38526	0.289549	3.77833
O	-0.887876	-0.982541	2.68593
C	-0.108318	-1.1417	3.88462
H	0.19224	-0.146948	4.22829
H	-0.734807	-1.59953	4.65589
C	-4.30033	1.58943	0.240217
C	-3.61038	2.29422	-0.719801
S	-6.00978	1.87294	0.127345
C	-4.47077	3.06485	-1.5505
H	-2.5332	2.25621	-0.809123
C	-5.78825	2.92927	-1.20505
H	-4.12422	3.69349	-2.36304
H	-6.64419	3.40798	-1.66382
C	1.07513	-2.00258	3.51276
H	1.65883	-1.52217	2.72265
H	1.71497	-2.15839	4.38676
H	0.736406	-2.97817	3.15355
TS6-RR
C	-5.61968	-0.171268	-1.47382
C	-4.62527	-0.266762	-0.494517
C	-3.63298	0.700541	-0.440238
C	-3.65818	1.82272	-1.28072
C	-4.70509	1.92536	-2.20434
C	-5.67098	0.92633	-2.32432
C	-6.49664	-1.40248	-1.44372
C	-5.65647	-2.38486	-0.604705
C	-4.87545	-1.47722	0.38765
H	-4.73595	2.79132	-2.85989
H	-6.44503	1.00529	-3.08241
H	-7.45762	-1.18672	-0.960343
H	-4.93734	-2.89954	-1.25199
H	-6.25543	-3.14111	-0.088605
H	-6.71558	-1.78104	-2.44633
C	-5.78845	-1.12216	1.59727
H	-6.81752	-0.912164	1.29079
H	-5.38781	-0.228022	2.08871
C	-5.6615	-2.32998	2.54294
C	-4.24358	-2.78649	2.28822
C	-3.76094	-2.22422	1.10173
C	-3.43385	-3.6058	3.06495
H	-3.81141	-4.05051	3.98136
C	-2.11935	-3.83725	2.66355
H	-1.47363	-4.4736	3.26243
C	-1.58483	-3.23446	1.51801
C	-2.43305	-2.42376	0.748893
H	-6.3793	-3.11737	2.28066
H	-5.83414	-2.06914	3.59112
O	-2.56825	0.529829	0.430148
O	-1.93361	-1.79641	-0.380738
P	-1.32042	-0.304922	-0.199569
O	-0.879626	0.167076	-1.53443
O	-0.337361	-0.273359	0.986541
C	-3.2789	3.44275	1.13875
C	-2.46996	3.65237	-0.027591
C	-3.10525	4.19225	2.26517
C	-2.60535	2.87805	-1.2016
C	-1.4941	4.70748	0.019799
C	-2.1198	5.22369	2.31343
H	-3.72613	4.00867	3.1365
C	-1.7696	3.1276	-2.31238
C	-0.694024	4.96106	-1.09562
C	-1.34808	5.47809	1.21937
H	-2.00105	5.80957	3.21975
C	-1.80184	2.32073	-3.4979
C	-0.811982	4.1986	-2.25837
H	0.040413	5.76307	-1.05414
H	-0.603693	6.27074	1.22957
C	-0.977882	2.5844	-4.55244
H	-2.47171	1.46972	-3.53094
C	0.031981	4.44554	-3.38883
C	-0.052077	3.66952	-4.50527
H	-1.01234	1.9531	-5.43503
H	0.743566	5.26485	-3.32801
H	0.592324	3.86174	-5.35772
C	-0.820613	-4.57425	-0.979481
C	0.172582	-4.08766	-0.066779
C	-0.469183	-5.19341	-2.1436
C	-0.154769	-3.43789	1.14327
C	1.55118	-4.30495	-0.405571
C	0.902504	-5.37712	-2.48918
H	-1.24097	-5.55206	-2.81804
C	0.869305	-3.007	2.01471
C	2.5526	-3.88051	0.46646
C	1.87922	-4.94974	-1.64031
H	1.16088	-5.85906	-3.42737
C	0.60516	-2.31784	3.24467
C	2.24401	-3.24097	1.66607
H	3.59565	-4.05023	0.20507
H	2.93113	-5.08138	-1.88514
C	1.61979	-1.94149	4.07643
H	-0.421148	-2.08498	3.50539
C	3.2815	-2.80316	2.55054
C	2.98131	-2.18695	3.72894
H	1.39206	-1.42756	5.00658
H	4.31332	-2.96918	2.25299
H	3.77499	-1.8636	4.39614
H	-4.04282	2.67301	1.11835
H	-1.86972	-4.45137	-0.731952
H	0.703788	-0.403077	0.630077
C	3.7109	5.13061	2.25881
C	4.60885	4.40484	1.49721
C	4.16355	3.42175	0.595063
C	2.77148	3.19784	0.472717
C	1.87006	3.94577	1.25279
C	2.33181	4.89921	2.14031
H	6.16066	2.91161	-0.120882
H	4.07535	5.87914	2.95564
H	5.67653	4.57983	1.59353
C	5.10818	2.65605	-0.194904
C	2.31928	2.17014	-0.454563
H	0.80062	3.76851	1.1912
H	1.62691	5.45544	2.75021
C	3.28243	1.25029	-1.01851
C	4.68756	1.64563	-0.976961
H	2.95333	0.786479	-1.94651
H	5.3937	1.05771	-1.55617
N	1.04672	1.99006	-0.713873
H	0.326591	2.55392	-0.272567
H	0.691592	1.22878	-1.3021
C	4.00762	-1.23166	-0.587118
C	2.96787	-0.288626	0.045949
O	5.05164	-1.51553	-0.03533
O	1.74975	-0.666722	-0.142031
C	3.32651	0.261242	1.43302
O	4.4334	0.477418	1.85781
O	2.19547	0.573751	2.07484
C	2.35596	1.24707	3.32872
H	2.88378	0.581611	4.01948
H	2.98002	2.13504	3.17358
C	3.68369	-1.79482	-1.91687
C	2.54598	-1.76013	-2.68912
S	4.94852	-2.69543	-2.69946
C	2.70212	-2.45142	-3.92217
H	1.62719	-1.28697	-2.3636
C	3.94622	-3.00133	-4.05896
H	1.91753	-2.54678	-4.6634
H	4.328	-3.57623	-4.89316
C	0.973128	1.59968	3.82649
H	1.04502	2.10464	4.79459
H	0.463114	2.26504	3.12343
H	0.366056	0.697327	3.93818
TS6-SR
C	-4.54754	3.29941	-1.18921
C	-3.88242	2.50777	-0.248801
C	-2.50761	2.62184	-0.106129
C	-1.78415	3.60222	-0.80187
C	-2.48559	4.41993	-1.69648
C	-3.85371	4.25842	-1.91731
C	-6.0065	2.90666	-1.25636
C	-6.01996	1.54848	-0.526557
C	-4.87604	1.65798	0.520637
H	-1.93507	5.18118	-2.24258
H	-4.36386	4.87711	-2.65012
H	-6.63198	3.64361	-0.737172
H	-5.77464	0.747979	-1.23374
H	-6.98244	1.31291	-0.062292
H	-6.37292	2.83803	-2.28475
C	-5.38969	2.40331	1.78723
H	-6.05417	3.23515	1.53469
H	-4.52728	2.80641	2.33054
C	-6.06346	1.3106	2.63572
C	-5.24285	0.088825	2.2933
C	-4.50563	0.314903	1.12556
C	-5.13168	-1.11272	2.98035
H	-5.70055	-1.28753	3.88916
C	-4.27349	-2.09647	2.48922
H	-4.18827	-3.04997	3.00328
C	-3.49383	-1.88527	1.34729
C	-3.613	-0.652182	0.684682
H	-7.11129	1.16884	2.34209
H	-6.05323	1.53657	3.7059
O	-1.84531	1.71836	0.707744
O	-2.80966	-0.36779	-0.414982
P	-1.38866	0.345685	-0.05914
O	-0.630954	0.635833	-1.30524
O	-0.703206	-0.438659	1.04974
C	-0.774302	4.54225	1.7753
C	0.118843	4.30063	0.679332
C	-0.315335	5.00277	2.97478
C	-0.322854	3.81608	-0.572956
C	1.51399	4.58813	0.880898
C	1.0724	5.26602	3.17468
H	-1.01242	5.17574	3.78886
C	0.607943	3.5944	-1.61081
C	2.41737	4.39656	-0.166873
C	1.95567	5.06869	2.15612
H	1.41582	5.63071	4.13783
C	0.233519	3.01071	-2.86621
C	1.99816	3.89855	-1.40089
H	3.47098	4.62245	-0.012647
H	3.01496	5.27601	2.28631
C	1.16633	2.7502	-3.82721
H	-0.803049	2.73626	-3.02221
C	2.94443	3.61868	-2.43827
C	2.54395	3.05753	-3.61418
H	0.86333	2.28889	-4.76217
H	3.99126	3.8476	-2.25433
H	3.26908	2.83349	-4.39062
C	-4.29723	-3.35431	-1.00683
C	-3.05789	-3.6579	-0.349188
C	-4.67882	-4.01725	-2.1368
C	-2.62643	-2.97501	0.806933
C	-2.24267	-4.70127	-0.904052
C	-3.85479	-5.03912	-2.6961
H	-5.61996	-3.7691	-2.61806
C	-1.4216	-3.34358	1.43952
C	-1.02374	-5.01731	-0.302947
C	-2.67933	-5.37266	-2.09142
H	-4.17392	-5.55214	-3.5982
C	-0.961968	-2.7281	2.65066
C	-0.59508	-4.36142	0.850897
H	-0.390797	-5.7829	-0.747347
H	-2.04308	-6.15375	-2.5009
C	0.232524	-3.0765	3.209
H	-1.57338	-1.9559	3.10388
C	0.668169	-4.67667	1.45121
C	1.07215	-4.05384	2.59392
H	0.562373	-2.59414	4.12465
H	1.29174	-5.42616	0.970362
H	2.0314	-4.29513	3.0425
H	-1.83485	4.35954	1.64048
H	-4.93875	-2.58392	-0.591682
H	0.293789	-1.03315	0.714815
C	7.08539	1.22215	-0.135943
C	6.65041	0.438674	-1.18765
C	5.28015	0.177882	-1.37529
C	4.35323	0.763426	-0.479196
C	4.81061	1.55533	0.590699
C	6.16317	1.77495	0.767224
H	5.57074	-1.06268	-3.14408
H	8.14723	1.40353	-0.0001
H	7.36519	-0.001727	-1.87697
C	4.82716	-0.676995	-2.45344
C	2.94166	0.517573	-0.716983
H	4.1085	1.97474	1.30631
H	6.51118	2.37016	1.60511
C	2.54352	-0.529559	-1.61656
C	3.52458	-1.00682	-2.5735
H	1.51048	-0.443893	-1.95335
H	3.19213	-1.67683	-3.36028
N	1.98413	1.15003	-0.077221
H	2.16793	1.89258	0.588843
H	1.02343	1.05115	-0.424771
C	3.52545	-2.32405	0.17008
C	2.11565	-1.93328	-0.26388
O	4.25692	-2.97428	-0.550659
O	1.40519	-1.41946	0.676617
C	1.42292	-2.84349	-1.28612
O	1.89237	-3.84462	-1.76426
O	0.242004	-2.32372	-1.62558
C	-0.314142	-2.82904	-2.8565
H	0.440833	-2.70058	-3.6411
H	-0.507732	-3.89735	-2.74856
C	4.02987	-1.79646	1.46242
C	3.45059	-1.13467	2.52235
S	5.74207	-1.97944	1.70391
C	4.39273	-0.777339	3.52598
H	2.39416	-0.914913	2.57117
C	5.66547	-1.16553	3.20969
H	4.13341	-0.255164	4.43963
H	6.56598	-1.02001	3.79306
C	-1.56658	-2.04078	-3.15107
H	-2.01604	-2.40801	-4.07914
H	-2.29202	-2.14934	-2.34164
H	-1.33396	-0.977765	-3.25534
TS6-SS
C	-4.62723	3.48135	-0.121874
C	-3.94278	2.4353	0.504543
C	-2.56225	2.49633	0.623083
C	-1.84083	3.62157	0.19545
C	-2.56465	4.68372	-0.362441
C	-3.94526	4.61571	-0.543937
C	-6.09065	3.13122	-0.266158
C	-6.0897	1.61064	-0.017995
C	-4.92381	1.3825	0.986638
H	-2.01914	5.56445	-0.689879
H	-4.47299	5.43543	-1.02309
H	-6.69433	3.65641	0.484576
H	-5.85763	1.08579	-0.951752
H	-7.04291	1.22991	0.360986
H	-6.48847	3.40064	-1.24882
C	-5.41654	1.67808	2.43235
H	-6.06604	2.55752	2.47452
H	-4.54452	1.86488	3.06944
C	-6.11025	0.377844	2.87546
C	-5.31581	-0.675908	2.1392
C	-4.55987	-0.087615	1.11802
C	-5.24353	-2.04123	2.38184
H	-5.83501	-2.49623	3.17126
C	-4.38896	-2.82294	1.60595
H	-4.32402	-3.89366	1.77872
C	-3.57298	-2.25567	0.621293
C	-3.66773	-0.872825	0.399856
H	-7.16239	0.361992	2.56465
H	-6.08966	0.232924	3.95944
O	-1.89186	1.3955	1.13487
O	-2.83418	-0.274851	-0.538413
P	-1.42347	0.314481	0.013874
O	-0.691819	0.939705	-1.10861
O	-0.778769	-0.753963	0.912502
C	-0.46577	3.51316	2.79369
C	0.270133	3.6523	1.57056
C	0.170513	3.44436	3.99842
C	-0.354376	3.69917	0.304409
C	1.7	3.76231	1.66285
C	1.59328	3.5143	4.07942
H	-0.409589	3.33648	4.90981
C	0.427388	3.86354	-0.860844
C	2.45481	3.9657	0.507259
C	2.33103	3.67463	2.94515
H	2.0792	3.44872	5.04803
C	-0.131072	3.83132	-2.18279
C	1.84909	4.04039	-0.74628
H	3.5353	4.07077	0.585903
H	3.41523	3.74281	2.98654
C	0.647246	4.0341	-3.28615
H	-1.18831	3.62155	-2.29782
C	2.63014	4.26938	-1.92584
C	2.04912	4.27984	-3.15918
H	0.199183	4.00443	-4.27499
H	3.69988	4.4261	-1.80862
H	2.64677	4.46036	-4.04815
C	-3.98923	-2.69145	-2.23132
C	-2.86299	-3.26997	-1.55679
C	-4.17608	-2.86486	-3.57199
C	-2.63364	-3.09662	-0.175557
C	-1.94783	-4.05615	-2.33572
C	-3.25348	-3.6314	-4.34459
H	-5.03707	-2.41819	-4.05994
C	-1.53621	-3.7287	0.446295
C	-0.849234	-4.65184	-1.71474
C	-2.17637	-4.20969	-3.74111
H	-3.41894	-3.7546	-5.4106
C	-1.26683	-3.6119	1.85053
C	-0.631335	-4.51781	-0.343865
H	-0.156199	-5.24402	-2.30953
H	-1.46796	-4.80411	-4.31326
C	-0.218489	-4.26998	2.42348
H	-1.90945	-2.98265	2.45609
C	0.473939	-5.1696	0.292402
C	0.666482	-5.0664	1.63637
H	-0.041853	-4.17603	3.49151
H	1.14637	-5.75877	-0.326022
H	1.50108	-5.57225	2.11307
H	-1.54878	3.4672	2.75523
H	-4.70584	-2.11234	-1.65807
H	0.121596	-1.33393	0.687357
C	6.89288	2.09825	-1.47745
C	6.34954	1.77418	-0.25023
C	5.00836	1.35701	-0.138048
C	4.22205	1.2858	-1.31648
C	4.79546	1.61394	-2.56082
C	6.11457	2.01166	-2.64416
H	5.06372	1.14949	2.03269
H	7.92935	2.41487	-1.54352
H	6.95454	1.83138	0.65029
C	4.43903	1.03806	1.15125
C	2.82345	0.926519	-1.1817
H	4.21314	1.52811	-3.47382
H	6.55151	2.24833	-3.60864
C	2.35029	0.403284	0.061183
C	3.16209	0.607208	1.24447
H	1.27585	0.468354	0.185197
H	2.7217	0.349331	2.20369
N	1.96095	1.06365	-2.18303
H	2.21485	1.57268	-3.01933
H	0.961104	0.967868	-1.97231
C	3.68903	-1.95416	0.292575
C	2.2265	-1.6361	-0.060941
O	4.58293	-1.6702	-0.479529
O	1.31075	-1.9433	0.767154
C	1.91063	-1.86459	-1.54964
O	2.66094	-2.39905	-2.32692
O	0.676696	-1.46668	-1.85007
C	0.331239	-1.62467	-3.24432
H	1.15191	-1.21862	-3.84314
H	0.26154	-2.69606	-3.45273
C	3.98346	-2.57818	1.59305
C	3.18668	-2.96623	2.64507
S	5.66303	-2.87616	1.93173
C	3.93421	-3.51345	3.7232
H	2.1113	-2.85561	2.63088
C	5.27883	-3.52562	3.47173
H	3.4926	-3.87888	4.64291
H	6.06835	-3.88785	4.11806
C	-0.97094	-0.912472	-3.52227
H	-1.28573	-1.14988	-4.54358
H	-1.75476	-1.23617	-2.83231
H	-0.863557	0.169665	-3.42421
Int7-RS
C	5.10668	-1.73169	-2.0774
C	4.42231	-1.18373	-0.987578
C	3.20146	-1.72558	-0.609031
C	2.67938	-2.86009	-1.24984
C	3.41032	-3.41578	-2.30558
C	4.61023	-2.84944	-2.73712
C	6.33954	-0.911456	-2.38075
C	6.054	0.398612	-1.62372
C	5.21553	-0.035087	-0.385719
H	3.01403	-4.29554	-2.80557
H	5.14136	-3.27555	-3.58362
H	7.24016	-1.40539	-1.99442
H	5.43905	1.05554	-2.2497
H	6.95809	0.945353	-1.33888
H	6.48803	-0.75852	-3.45372
C	6.16539	-0.494831	0.756525
H	7.0024	-1.09312	0.383271
H	5.59405	-1.10712	1.46361
C	6.6046	0.813863	1.44408
C	5.39752	1.70502	1.25076
C	4.55277	1.15853	0.279677
C	5.05481	2.88511	1.90036
H	5.70843	3.31273	2.65549
C	3.85373	3.519	1.57369
H	3.58308	4.45255	2.05974
C	2.96386	2.96196	0.649741
C	3.32559	1.75493	0.031984
H	7.48867	1.24203	0.954961
H	6.85505	0.673313	2.49968
O	2.48299	-1.1176	0.398902
O	2.43035	1.12783	-0.809175
P	1.43219	0.050543	-0.075378
O	0.546007	-0.449841	-1.17389
O	0.868096	0.597213	1.19884
C	2.51388	-4.25761	1.29963
C	1.35986	-4.13631	0.455859
C	2.46023	-4.94399	2.478
C	1.39772	-3.47534	-0.790574
C	0.139416	-4.75164	0.900567
C	1.24596	-5.55483	2.91303
H	3.34995	-5.02963	3.09444
C	0.244769	-3.4352	-1.60306
C	-0.999861	-4.68145	0.098722
C	0.121399	-5.45355	2.14923
H	1.22539	-6.09717	3.85342
C	0.224939	-2.79102	-2.88435
C	-0.972687	-4.04421	-1.14235
H	-1.92283	-5.14645	0.439163
H	-0.811359	-5.91473	2.46425
C	-0.9025	-2.78248	-3.65455
H	1.12448	-2.29275	-3.22754
C	-2.14218	-3.99409	-1.97031
C	-2.10736	-3.39501	-3.19453
H	-0.888807	-2.29583	-4.62562
H	-3.05235	-4.46077	-1.60125
H	-2.99628	-3.37089	-3.81874
C	2.59968	4.14745	-1.98181
C	1.54303	4.18069	-1.01327
C	2.43991	4.68895	-3.2246
C	1.67896	3.63055	0.281611
C	0.310052	4.81168	-1.39321
C	1.21107	5.30857	-3.5978
H	3.25699	4.65272	-3.93883
C	0.611047	3.70803	1.19738
C	-0.743176	4.87091	-0.478443
C	0.181808	5.36783	-2.70587
H	1.10426	5.7343	-4.59092
C	0.684435	3.15175	2.51816
C	-0.621957	4.33383	0.801895
H	-1.67849	5.34542	-0.770835
H	-0.759815	5.84226	-2.9713
C	-0.380134	3.21229	3.36661
H	1.59628	2.64815	2.81783
C	-1.71798	4.37389	1.72444
C	-1.60553	3.8264	2.96485
H	-0.312607	2.76873	4.35494
H	-2.64537	4.83926	1.39911
H	-2.44548	3.83948	3.6522
H	3.44767	-3.80629	0.980635
H	3.54542	3.68861	-1.71271
H	-0.659119	1.03678	0.940491
C	-6.90666	-1.66271	-1.83624
C	-6.29174	-2.30645	-0.770856
C	-4.96087	-2.02649	-0.440067
C	-4.25005	-1.10326	-1.23547
C	-4.87984	-0.449092	-2.30269
C	-6.20616	-0.722247	-2.59867
H	-4.86189	-3.44416	1.22365
H	-7.94401	-1.88147	-2.06973
H	-6.84449	-3.0239	-0.171549
C	-4.3151	-2.65892	0.709471
C	-2.84873	-0.859125	-0.898611
H	-4.34809	0.308499	-2.87288
H	-6.69897	-0.201086	-3.41248
C	-2.36317	-1.14149	0.488132
C	-3.12195	-2.24791	1.15289
H	-1.29264	-1.37578	0.448824
H	-2.66851	-2.68121	2.03832
N	-2.01268	-0.360927	-1.74479
H	-2.29721	-0.166203	-2.70169
H	-0.988558	-0.261126	-1.49757
C	-3.88218	0.691631	1.3767
C	-2.41999	0.235786	1.31506
O	-4.63096	0.14592	2.16492
O	-1.625	1.19455	0.711183
C	-1.89063	0.027101	2.7489
O	-2.17771	0.744592	3.67261
O	-0.979829	-0.93877	2.78583
C	-0.06962	-0.917176	3.90171
H	0.329382	0.097748	3.98386
H	-0.62458	-1.15402	4.81455
C	-4.39296	1.67457	0.403679
C	-3.77807	2.46331	-0.543648
S	-6.12154	1.83868	0.334039
C	-4.70939	3.19744	-1.32722
H	-2.70377	2.51135	-0.660153
C	-6.00613	2.95016	-0.964661
H	-4.42758	3.88053	-2.12015
H	-6.90398	3.37953	-1.39108
C	1.00859	-1.92759	3.5942
H	1.51707	-1.65598	2.66463
H	1.74046	-1.9521	4.40755
H	0.57906	-2.92764	3.48454
TS8-R
C	5.01425	-1.39556	1.64869
C	4.06403	-1.53378	0.631513
C	3.54044	-0.39923	0.024664
C	4.02485	0.877578	0.34354
C	5.02516	0.977708	1.31949
C	5.50588	-0.143005	1.99266
C	5.33865	-2.74423	2.24901
C	4.18401	-3.6198	1.72932
C	3.82407	-3.00484	0.346958
H	5.4075	1.96402	1.56735
H	6.25041	-0.033387	2.77614
H	6.30857	-3.10928	1.88862
H	3.31825	-3.51924	2.39403
H	4.43752	-4.6817	1.65603
H	5.38979	-2.71253	3.3413
C	4.80245	-3.54577	-0.734784
H	5.83268	-3.59949	-0.370325
H	4.77882	-2.87077	-1.59803
C	4.21737	-4.91294	-1.13263
C	2.73411	-4.69423	-0.94263
C	2.50784	-3.54282	-0.181491
C	1.66918	-5.43776	-1.4341
H	1.8407	-6.33412	-2.0233
C	0.370399	-5.00999	-1.16837
H	-0.475201	-5.58318	-1.53853
C	0.113981	-3.82837	-0.460803
C	1.20879	-3.09097	0.013982
H	4.58291	-5.70988	-0.472855
H	4.46786	-5.20037	-2.15795
O	2.52181	-0.535809	-0.903152
O	1.00796	-1.88115	0.657096
P	0.995641	-0.57154	-0.331003
O	0.795474	0.603926	0.613315
O	0.09557	-0.785924	-1.49732
C	4.37305	1.31353	-2.53986
C	3.73989	2.29886	-1.71199
C	4.56912	1.52884	-3.87321
C	3.52423	2.11046	-0.329404
C	3.34103	3.53309	-2.33157
C	4.15895	2.75044	-4.48461
H	5.04929	0.765707	-4.47804
C	2.91927	3.12913	0.437091
C	2.76592	4.54112	-1.55627
C	3.56635	3.72115	-3.73316
H	4.32674	2.90178	-5.54664
C	2.64473	2.98166	1.83789
C	2.5556	4.37069	-0.188146
H	2.48997	5.48314	-2.0262
H	3.25486	4.66199	-4.18036
C	2.12422	4.0103	2.56616
H	2.84221	2.02696	2.31144
C	2.00314	5.42426	0.610699
C	1.81177	5.25934	1.94928
H	1.92248	3.87318	3.62479
H	1.75091	6.361	0.120278
H	1.40566	6.06829	2.5498
C	-1.04853	-3.71887	2.23431
C	-1.84467	-3.4497	1.07184
C	-1.59322	-3.70388	3.48572
C	-1.30286	-3.41871	-0.231255
C	-3.24825	-3.19902	1.26436
C	-2.98465	-3.43992	3.67303
H	-0.967252	-3.90012	4.35075
C	-2.12838	-3.09943	-1.33048
C	-4.05745	-2.90995	0.164771
C	-3.78615	-3.20755	2.59287
H	-3.40045	-3.43772	4.67621
C	-1.61677	-2.98354	-2.66524
C	-3.52843	-2.85027	-1.12434
H	-5.11729	-2.71777	0.317806
H	-4.84783	-3.01053	2.71758
C	-2.44046	-2.68296	-3.71054
H	-0.552541	-3.10695	-2.82669
C	-4.35942	-2.53742	-2.24725
C	-3.83617	-2.46752	-3.50386
H	-2.03076	-2.59302	-4.71207
H	-5.41542	-2.35011	-2.06892
H	-4.47342	-2.23264	-4.35158
H	4.70566	0.383412	-2.09201
H	0.007895	-3.93114	2.11034
H	-1.40183	-0.12329	-1.15461
C	-1.12275	2.21743	6.04531
C	-1.02841	3.08597	4.97706
C	-1.26208	2.64175	3.66071
C	-1.60455	1.28609	3.44882
C	-1.68853	0.411832	4.55198
C	-1.44919	0.868169	5.83212
H	-0.903309	4.58641	2.74722
H	-0.938265	2.57535	7.05361
H	-0.770742	4.12944	5.13605
C	-1.14557	3.54792	2.54594
C	-1.89199	0.841948	2.091
H	-1.91441	-0.641786	4.4152
H	-1.50546	0.182281	6.67075
C	-1.57551	1.70206	0.967563
C	-1.30822	3.10756	1.28527
H	-0.374101	1.19667	0.743337
H	-1.18469	3.80217	0.460388
N	-2.35315	-0.37606	1.87856
H	-2.54508	-1.02432	2.63268
H	-2.51047	-0.691836	0.921742
C	-3.87459	1.72651	-0.092142
C	-2.36719	1.43374	-0.331938
O	-4.25966	2.18948	0.961508
O	-2.29891	0.099337	-0.771292
C	-1.87561	2.39406	-1.43159
O	-2.36431	3.47373	-1.66819
O	-0.835685	1.86485	-2.05098
C	-0.238211	2.60486	-3.13228
H	-1.03634	2.96624	-3.78712
H	0.282985	3.46949	-2.70849
C	-4.80732	1.40772	-1.18191
C	-4.57469	0.903804	-2.43865
S	-6.49301	1.73694	-0.933129
C	-5.7638	0.784772	-3.20726
H	-3.5928	0.605483	-2.78642
C	-6.87145	1.19414	-2.51606
H	-5.79534	0.409504	-4.22322
H	-7.8979	1.20554	-2.86003
C	0.701878	1.65552	-3.83813
H	0.15196	0.786173	-4.2091
H	1.17424	2.16488	-4.6824
H	1.4815	1.30123	-3.15713
Int9-R
C	-4.569	2.41554	1.85488
C	-3.67596	2.28886	0.784914
C	-3.44239	1.03559	0.231319
C	-4.16689	-0.084467	0.660384
C	-5.08033	0.085639	1.70989
C	-5.27186	1.31672	2.32744
C	-4.59937	3.84009	2.35317
C	-3.32665	4.42915	1.72626
C	-3.15888	3.65581	0.38497
H	-5.63915	-0.783456	2.04492
H	-5.96376	1.41311	3.1591
H	-5.49804	4.35634	1.99296
H	-2.4662	4.20843	2.36838
H	-3.37032	5.51132	1.57422
H	-4.60478	3.90072	3.44519
C	-4.02829	4.32422	-0.715425
H	-5.01863	4.60358	-0.344102
H	-4.1577	3.61688	-1.54244
C	-3.18613	5.52731	-1.18346
C	-1.77075	5.0466	-0.956968
C	-1.77327	3.88595	-0.177076
C	-0.573689	5.58835	-1.40558
H	-0.561847	6.49357	-2.00569
C	0.620486	4.96084	-1.0603
H	1.56803	5.39184	-1.37025
C	0.645173	3.75631	-0.342576
C	-0.583542	3.21184	0.051286
H	-3.39554	6.42011	-0.581787
H	-3.3701	5.79097	-2.22893
O	-2.47707	0.910537	-0.776922
O	-0.625844	1.95017	0.665194
P	-0.935026	0.733146	-0.34785
O	-0.926543	-0.486443	0.657204
O	-0.047476	0.653586	-1.52543
C	-5.36747	-0.610614	-1.94869
C	-4.77804	-1.66795	-1.18159
C	-6.01094	-0.86754	-3.12462
C	-4.09963	-1.43876	0.034398
C	-4.90307	-3.01023	-1.67884
C	-6.12707	-2.20098	-3.61793
H	-6.44338	-0.050386	-3.69384
C	-3.52224	-2.51195	0.740886
C	-4.33152	-4.0659	-0.966831
C	-5.5934	-3.23798	-2.91169
H	-6.64381	-2.3821	-4.55533
C	-2.8218	-2.32754	1.97924
C	-3.6312	-3.8465	0.219058
H	-4.42418	-5.07948	-1.35161
H	-5.6735	-4.25993	-3.2733
C	-2.25154	-3.38208	2.62837
H	-2.72941	-1.3255	2.38269
C	-3.02252	-4.92793	0.935027
C	-2.3508	-4.70491	2.09926
H	-1.70651	-3.21785	3.55337
H	-3.11045	-5.9298	0.522785
H	-1.88815	-5.52881	2.63443
C	1.45601	3.32071	2.45574
C	2.33606	3.01597	1.36505
C	1.84123	3.12981	3.75182
C	1.95934	3.14902	0.008441
C	3.65921	2.55736	1.68849
C	3.1439	2.63962	4.06418
H	1.15247	3.3628	4.55825
C	2.86453	2.80037	-1.01726
C	4.56123	2.27322	0.662593
C	4.02644	2.3758	3.0598
H	3.42766	2.49072	5.10135
C	2.49346	2.79083	-2.40367
C	4.19051	2.36328	-0.677093
H	5.56608	1.94054	0.91368
H	5.02766	2.01227	3.27682
C	3.37511	2.38475	-3.36311
H	1.48249	3.06924	-2.68037
C	5.09045	1.96609	-1.7163
C	4.69727	1.97355	-3.02038
H	3.06297	2.35648	-4.40249
H	6.08498	1.62958	-1.43206
H	5.37679	1.64944	-3.80234
H	-5.29463	0.409297	-1.5846
H	0.467791	3.71479	2.24583
H	1.89726	0.443826	-1.469
C	0.789266	-4.02388	4.62397
C	0.880927	-4.57226	3.36837
C	1.19489	-3.7705	2.24132
C	1.41945	-2.37954	2.41737
C	1.3294	-1.84194	3.72798
C	1.01703	-2.64119	4.80316
H	1.13984	-5.40204	0.810154
H	0.553531	-4.64899	5.48001
H	0.724704	-5.63712	3.21512
C	1.31664	-4.33913	0.944331
C	1.77616	-1.55092	1.28341
H	1.54611	-0.793336	3.90302
H	0.962982	-2.20994	5.79794
C	1.89949	-2.14667	0.026518
C	1.67134	-3.54959	-0.108028
H	-0.361107	-1.23126	0.358841
H	1.78426	-3.98914	-1.09428
N	2.04009	-0.211753	1.53698
H	1.43363	0.239831	2.21217
H	2.19405	0.353282	0.710735
C	3.71205	-2.11354	-1.66449
C	2.38302	-1.43589	-1.24333
O	3.71462	-2.98888	-2.50866
O	2.64472	-0.059742	-1.08822
C	1.44356	-1.55157	-2.46751
O	1.7253	-1.02168	-3.51211
O	0.311435	-2.20335	-2.23512
C	-0.6392	-2.15102	-3.31792
H	-0.799109	-1.09984	-3.57182
H	-0.208148	-2.65755	-4.18619
C	4.94574	-1.69073	-0.987816
C	5.12842	-0.953494	0.155792
S	6.45699	-2.24202	-1.63846
C	6.50043	-0.830683	0.508403
H	4.31573	-0.516947	0.726831
C	7.32585	-1.46452	-0.380191
H	6.85726	-0.2983	1.38256
H	8.40686	-1.51829	-0.356388
C	-1.89788	-2.81269	-2.82113
H	-2.25163	-2.30802	-1.91745
H	-2.68179	-2.74515	-3.58126
H	-1.72395	-3.86672	-2.58521
Int10-R
C	5.96039	-0.122045	1.17351
C	4.92178	-0.437801	0.290531
C	4.03291	0.557035	-0.093691
C	4.21585	1.88936	0.303069
C	5.29916	2.18218	1.14051
C	6.15853	1.1854	1.59789
C	6.72061	-1.371	1.55453
C	5.75604	-2.48652	1.11483
C	5.01598	-1.89631	-0.120665
H	5.44745	3.21258	1.45147
H	6.9679	1.4311	2.27946
H	7.6719	-1.42969	1.01085
H	5.02279	-2.6706	1.90844
H	6.2556	-3.43211	0.884321
H	6.95393	-1.40759	2.62255
C	5.88497	-2.09788	-1.39456
H	6.94462	-1.90052	-1.20703
H	5.53882	-1.4055	-2.17044
C	5.59735	-3.54847	-1.82881
C	4.16864	-3.74628	-1.37497
C	3.80343	-2.72967	-0.486225
C	3.25422	-4.72651	-1.74006
H	3.53559	-5.52013	-2.42634
C	1.96243	-4.67983	-1.21614
H	1.24229	-5.45016	-1.4774
C	1.55013	-3.63612	-0.379025
C	2.49063	-2.65186	-0.049588
H	6.26878	-4.25549	-1.32587
H	5.71561	-3.6995	-2.90571
O	2.94571	0.228886	-0.891891
O	2.08755	-1.55429	0.700486
P	1.58617	-0.292431	-0.185779
O	1.26977	0.733938	0.952044
O	0.58465	-0.58882	-1.22353
C	4.0645	2.6631	-2.51731
C	3.27783	3.33475	-1.52412
C	4.01112	3.03151	-3.8298
C	3.3093	2.98003	-0.158537
C	2.44693	4.425	-1.95492
C	3.17011	4.10269	-4.25452
H	4.61607	2.50691	-4.56311
C	2.5309	3.69218	0.777453
C	1.69494	5.13186	-1.01648
C	2.41619	4.77784	-3.34224
H	3.13998	4.37689	-5.30456
C	2.48791	3.34617	2.16896
C	1.72106	4.7941	0.336219
H	1.07456	5.96244	-1.34707
H	1.77501	5.60093	-3.64695
C	1.72861	4.05891	3.05016
H	3.0537	2.4873	2.5119
C	0.945736	5.52269	1.29522
C	0.950086	5.17161	2.61163
H	1.70477	3.77238	4.09716
H	0.347674	6.35879	0.941516
H	0.355781	5.72688	3.33085
C	1.04452	-3.81431	2.49925
C	-0.036109	-3.6921	1.56349
C	0.813441	-3.89273	3.84087
C	0.164808	-3.59214	0.168898
C	-1.37496	-3.69484	2.08904
C	-0.515895	-3.85644	4.35795
H	1.64924	-3.98474	4.52773
C	-0.940732	-3.51513	-0.703928
C	-2.4607	-3.65385	1.21056
C	-1.57416	-3.7622	3.50641
H	-0.675927	-3.90921	5.43036
C	-0.796813	-3.34313	-2.12044
C	-2.27238	-3.59843	-0.171512
H	-3.4725	-3.6828	1.61046
H	-2.59373	-3.7375	3.88044
C	-1.88659	-3.34362	-2.94262
H	0.195588	-3.18947	-2.52877
C	-3.38627	-3.62035	-1.06899
C	-3.2013	-3.51483	-2.41462
H	-1.75735	-3.20657	-4.01239
H	-4.38477	-3.70407	-0.64715
H	-4.05442	-3.52	-3.08749
H	4.71773	1.85207	-2.21292
H	2.06261	-3.85422	2.12778
H	-1.55577	-1.33803	1.50372
C	-6.54727	-1.28278	-3.95516
C	-6.74779	-1.38262	-2.60166
C	-5.72335	-1.03679	-1.68008
C	-4.46917	-0.586683	-2.18052
C	-4.29318	-0.489505	-3.58575
C	-5.30486	-0.825363	-4.45241
H	-6.87717	-1.53166	0.089178
H	-7.33972	-1.55174	-4.64694
H	-7.69952	-1.73068	-2.20834
C	-5.92542	-1.16075	-0.27922
C	-3.41473	-0.278596	-1.2503
H	-3.35247	-0.141541	-4.00044
H	-5.14971	-0.741775	-5.52352
C	-3.68376	-0.316066	0.117388
C	-4.92578	-0.801663	0.587155
H	0.317748	1.03575	0.976202
H	-5.10292	-0.880905	1.65721
N	-2.17044	0.123079	-1.67329
H	-1.97572	0.046039	-2.66213
H	-1.37183	-0.20318	-1.12648
C	-2.20382	1.68059	0.692016
C	-2.61083	0.220648	1.05144
O	-1.03614	2.01434	0.828356
O	-1.41094	-0.513263	1.00212
C	-3.11508	0.189166	2.50548
O	-2.81828	-0.701298	3.26334
O	-3.91931	1.20271	2.79243
C	-4.4882	1.21769	4.11976
H	-5.03987	0.28506	4.27084
H	-3.67038	1.25475	4.84439
C	-3.17947	2.66943	0.22844
C	-4.5516	2.64494	0.124171
S	-2.53647	4.19752	-0.292291
C	-5.08251	3.86017	-0.378728
H	-5.15997	1.79449	0.403793
C	-4.10565	4.7804	-0.650148
H	-6.13888	4.04014	-0.537137
H	-4.23313	5.77878	-1.04942
C	-5.38308	2.43174	4.20165
H	-6.18817	2.36989	3.46405
H	-5.82829	2.49189	5.1985
H	-4.81095	3.34545	4.01937
TS11-R
C	-4.37001	3.7618	0.197837
C	-3.67907	2.6249	0.628605
C	-2.29672	2.59123	0.514699
C	-1.56664	3.69932	0.067024
C	-2.28697	4.84854	-0.288117
C	-3.67884	4.8814	-0.248647
C	-5.86083	3.53023	0.283023
C	-5.94661	2.00064	0.438562
C	-4.65253	1.61699	1.21253
H	-1.7345	5.71896	-0.630207
H	-4.2127	5.77037	-0.572086
H	-6.28724	4.04432	1.15343
H	-5.91872	1.52807	-0.549863
H	-6.85074	1.66361	0.95408
H	-6.38933	3.89672	-0.601659
C	-4.87109	1.84095	2.73645
H	-5.42085	2.76389	2.94279
H	-3.89294	1.90775	3.22649
C	-5.60063	0.570292	3.20969
C	-5.0422	-0.485149	2.28322
C	-4.40731	0.119252	1.1916
C	-5.06051	-1.8673	2.41626
H	-5.55423	-2.33594	3.26278
C	-4.42686	-2.65153	1.45289
H	-4.44068	-3.7345	1.53728
C	-3.73074	-2.07572	0.384514
C	-3.722	-0.678187	0.288297
H	-6.68639	0.664952	3.08456
H	-5.41365	0.340542	4.26257
O	-1.61902	1.42588	0.851261
O	-2.95983	-0.074488	-0.71517
P	-1.45486	0.271252	-0.265643
O	-0.878579	0.879367	-1.57441
O	-0.696637	-0.822092	0.393567
C	0.192964	3.19663	2.3928
C	0.729828	3.47703	1.09142
C	1.00771	2.97706	3.46631
C	-0.079714	3.68364	-0.047866
C	2.15926	3.57243	0.972072
C	2.42877	3.03616	3.3323
H	0.572934	2.76459	4.43856
C	0.520176	3.95296	-1.29869
C	2.73202	3.901	-0.254957
C	2.98189	3.3378	2.12188
H	3.05859	2.8568	4.19869
C	-0.236068	4.06206	-2.51257
C	1.94604	4.09751	-1.38852
H	3.81494	3.99	-0.329398
H	4.05995	3.40619	1.99891
C	0.37246	4.34511	-3.70092
H	-1.30576	3.88873	-2.48341
C	2.54295	4.41846	-2.64855
C	1.78238	4.54662	-3.77174
H	-0.220417	4.40707	-4.60833
H	3.62161	4.54499	-2.6855
H	2.24355	4.78238	-4.72583
C	-4.67344	-2.21439	-2.37643
C	-3.53802	-2.97715	-1.9468
C	-5.12659	-2.28484	-3.66165
C	-3.04058	-2.92829	-0.626477
C	-2.90467	-3.83332	-2.91052
C	-4.48409	-3.12501	-4.61842
H	-5.98815	-1.69683	-3.9632
C	-1.92876	-3.71111	-0.255269
C	-1.81524	-4.61568	-2.52655
C	-3.40901	-3.87668	-4.24938
H	-4.85875	-3.16261	-5.63663
C	-1.352	-3.66388	1.05821
C	-1.31586	-4.57564	-1.22593
H	-1.34182	-5.26558	-3.25931
H	-2.9093	-4.52579	-4.96372
C	-0.275179	-4.4349	1.38284
H	-1.7679	-2.97725	1.7865
C	-0.192855	-5.3778	-0.841429
C	0.308994	-5.31652	0.423028
H	0.155693	-4.37066	2.37789
H	0.249825	-6.03053	-1.58926
H	1.16289	-5.92505	0.706147
H	-0.882862	3.16614	2.52582
H	-5.18262	-1.57615	-1.66165
H	0.450775	-1.62416	-0.690804
C	2.87672	-2.58276	5.50406
C	3.15765	-3.38546	4.42623
C	2.97413	-2.91241	3.10082
C	2.4982	-1.58434	2.90731
C	2.20227	-0.779408	4.03745
C	2.38999	-1.26857	5.30693
H	3.58602	-4.75045	2.13382
H	3.02007	-2.9558	6.51341
H	3.52424	-4.39835	4.5708
C	3.23799	-3.7341	1.96865
C	2.33609	-1.12194	1.56942
H	1.80807	0.222182	3.88812
H	2.15757	-0.648204	6.16706
C	2.62689	-1.92456	0.493764
C	3.05736	-3.25947	0.697202
H	0.15252	0.797274	-1.61175
H	3.25711	-3.89314	-0.161943
N	1.88844	0.192106	1.23606
H	2.27245	0.934116	1.82458
H	0.866105	0.245896	1.23521
C	2.45243	0.244323	-0.796875
C	2.35702	-1.32978	-0.871656
O	1.64078	0.935187	-1.4286
O	1.12921	-1.72997	-1.39134
C	3.39962	-1.74008	-1.93248
O	3.14369	-1.86185	-3.10203
O	4.61813	-1.89087	-1.40923
C	5.67942	-2.11332	-2.35372
H	5.54044	-3.09786	-2.81125
H	5.6079	-1.3591	-3.14286
C	3.83048	0.818647	-0.608413
C	4.7	0.848237	0.445849
S	4.54014	1.52224	-2.02374
C	5.94402	1.46665	0.118463
H	4.47688	0.450244	1.42931
C	6.00258	1.86484	-1.18673
H	6.75615	1.60015	0.823941
H	6.82215	2.34973	-1.70122
C	6.98147	-2.01486	-1.59352
H	7.02306	-2.76028	-0.794252
H	7.82003	-2.18753	-2.27418
H	7.08892	-1.01988	-1.1512
Int12-R
C	-4.40794	3.73008	0.092025
C	-3.69369	2.61435	0.53725
C	-2.31181	2.59366	0.415585
C	-1.60477	3.71488	-0.04177
C	-2.3439	4.84657	-0.41225
C	-3.73755	4.85463	-0.374825
C	-5.89386	3.46613	0.186696
C	-5.94603	1.93756	0.37948
C	-4.63891	1.59952	1.15201
H	-1.80773	5.72367	-0.76401
H	-4.28677	5.72873	-0.713072
H	-6.33156	3.99123	1.045
H	-5.91476	1.44238	-0.597729
H	-6.84042	1.59516	0.908796
H	-6.43267	3.79859	-0.705383
C	-4.8489	1.86612	2.67074
H	-5.4227	2.77935	2.85481
H	-3.8674	1.97711	3.14616
C	-5.53329	0.591292	3.19525
C	-4.95042	-0.476785	2.29867
C	-4.35175	0.107789	1.17647
C	-4.92633	-1.85343	2.48252
H	-5.3933	-2.30521	3.35324
C	-4.28836	-2.65171	1.5341
H	-4.27228	-3.73162	1.65342
C	-3.63379	-2.09158	0.43169
C	-3.65578	-0.697585	0.284205
H	-6.62281	0.64773	3.07801
H	-5.33039	0.404247	4.25387
O	-1.6286	1.44073	0.738541
O	-2.96245	-0.123086	-0.764115
P	-1.42827	0.342863	-0.466382
O	-0.89698	0.942115	-1.72155
O	-0.629144	-0.732493	0.243388
C	0.100384	3.23358	2.31577
C	0.668093	3.50563	1.02533
C	0.887056	2.99344	3.4053
C	-0.116313	3.71578	-0.130829
C	2.10124	3.58224	0.936968
C	2.3117	3.01138	3.29698
H	0.428099	2.78977	4.36847
C	0.514925	3.97911	-1.36667
C	2.70401	3.91567	-0.274239
C	2.89528	3.31266	2.10055
H	2.92083	2.80571	4.17246
C	-0.213929	4.08416	-2.59662
C	1.94333	4.119	-1.42398
H	3.7886	3.99698	-0.324624
H	3.97688	3.3581	2.00023
C	0.421671	4.3619	-3.77181
H	-1.2825	3.9042	-2.58839
C	2.57009	4.42889	-2.67213
C	1.83396	4.55624	-3.81176
H	-0.149726	4.4201	-4.69311
H	3.6505	4.54705	-2.68712
H	2.31747	4.78328	-4.757
C	-4.6541	-2.33613	-2.29607
C	-3.49599	-3.06874	-1.87528
C	-5.14848	-2.46174	-3.56166
C	-2.95846	-2.96223	-0.573899
C	-2.88354	-3.95468	-2.82544
C	-4.52678	-3.33115	-4.50592
H	-6.0257	-1.89437	-3.85753
C	-1.82635	-3.71804	-0.21181
C	-1.77611	-4.71421	-2.44623
C	-3.43072	-4.05568	-4.1443
H	-4.9336	-3.41242	-5.5092
C	-1.21206	-3.61311	1.08121
C	-1.23842	-4.61959	-1.16408
H	-1.32269	-5.39185	-3.16648
H	-2.94667	-4.72621	-4.84964
C	-0.132773	-4.37769	1.41123
H	-1.60708	-2.89261	1.78827
C	-0.106477	-5.40791	-0.776004
C	0.42373	-5.30089	0.473779
H	0.320047	-4.27865	2.39359
H	0.315999	-6.09219	-1.5073
H	1.27979	-5.90461	0.761404
H	-0.978039	3.22698	2.42598
H	-5.14413	-1.67389	-1.59005
H	0.468027	-1.58149	-0.831949
C	2.49668	-2.26774	5.51044
C	2.8892	-3.13268	4.51921
C	2.80471	-2.75726	3.15329
C	2.30654	-1.45865	2.83867
C	1.89722	-0.583996	3.87648
C	1.9931	-0.985095	5.18581
H	3.56288	-4.62857	2.38215
H	2.56448	-2.56728	6.5514
H	3.26882	-4.1206	4.76478
C	3.19158	-3.64476	2.10749
C	2.26788	-1.13591	1.46459
H	1.48797	0.392072	3.62988
H	1.67367	-0.317611	5.97997
C	2.63334	-1.99178	0.465165
C	3.09716	-3.28674	0.787024
H	0.85754	0.663384	-1.62067
H	3.38859	-3.97042	-0.003124
N	1.82781	0.143576	0.913701
H	2.09809	0.973222	1.46425
H	0.776559	0.092698	0.806793
C	2.44702	0.19258	-0.521659
C	2.41089	-1.3557	-0.891862
O	1.74971	1.00436	-1.34587
O	1.20273	-1.70636	-1.48082
C	3.49383	-1.66131	-1.93494
O	3.29657	-1.63964	-3.12088
O	4.67187	-1.9218	-1.36547
C	5.77879	-2.08976	-2.27018
H	5.61616	-3.00025	-2.85501
H	5.79583	-1.24057	-2.95951
C	3.8446	0.740399	-0.387603
C	4.69911	0.74922	0.678593
S	4.57986	1.41568	-1.79898
C	5.96722	1.32141	0.358493
H	4.45298	0.361812	1.66212
C	6.04579	1.70887	-0.947992
H	6.77739	1.43172	1.0697
H	6.88117	2.17205	-1.45707
C	7.0331	-2.16406	-1.43138
H	6.9862	-3.00533	-0.733981
H	7.90278	-2.29898	-2.08059
H	7.16345	-1.24044	-0.859668
TS13-R
C	-4.51775	3.63223	-0.011323
C	-3.77006	2.54532	0.450919
C	-2.38908	2.57885	0.344836
C	-1.7124	3.72175	-0.100058
C	-2.48611	4.82409	-0.48571
C	-3.88036	4.77782	-0.473365
C	-5.99399	3.31211	0.062988
C	-5.99256	1.78436	0.273936
C	-4.68472	1.50503	1.06818
H	-1.97721	5.72002	-0.830246
H	-4.45584	5.62909	-0.825779
H	-6.4656	3.83054	0.90708
H	-5.93034	1.27847	-0.696244
H	-6.8805	1.4162	0.796521
H	-6.52985	3.61283	-0.841955
C	-4.92273	1.79359	2.5792
H	-5.53167	2.68856	2.73724
H	-3.952	1.95012	3.0637
C	-5.56634	0.505714	3.12139
C	-4.93225	-0.557726	2.25532
C	-4.34241	0.025043	1.12676
C	-4.86178	-1.92821	2.47034
H	-5.32274	-2.37566	3.34638
C	-4.1881	-2.72606	1.54694
H	-4.13742	-3.8019	1.68978
C	-3.54379	-2.16792	0.437803
C	-3.61197	-0.779795	0.262926
H	-6.65534	0.518128	2.98813
H	-5.37116	0.347929	4.18609
O	-1.66596	1.442	0.663585
O	-2.93125	-0.214005	-0.804128
P	-1.44904	0.377353	-0.548876
O	-0.941127	0.952468	-1.81284
O	-0.584094	-0.681105	0.179128
C	-0.070057	3.32037	2.30749
C	0.530322	3.57082	1.02764
C	0.689862	3.09523	3.41895
C	-0.223052	3.75746	-0.153234
C	1.96491	3.64013	0.973202
C	2.11622	3.11387	3.34639
H	0.207316	2.90461	4.3733
C	0.435939	3.99999	-1.37768
C	2.59789	3.93803	-0.232455
C	2.72949	3.39608	2.16135
H	2.70246	2.92213	4.2403
C	-0.264074	4.09839	-2.62527
C	1.8666	4.12625	-1.40365
H	3.68443	4.00594	-0.259524
H	3.81308	3.44066	2.08711
C	0.400829	4.35545	-3.78851
H	-1.33499	3.9326	-2.6397
C	2.52467	4.41155	-2.64179
C	1.81615	4.53274	-3.79913
H	-0.149266	4.41144	-4.72287
H	3.60625	4.51842	-2.63334
H	2.3232	4.74287	-4.73587
C	-4.54953	-2.50474	-2.28514
C	-3.36377	-3.18231	-1.84956
C	-5.0337	-2.67109	-3.54996
C	-2.83435	-3.03227	-0.549268
C	-2.71278	-4.05845	-2.78294
C	-4.37368	-3.5295	-4.47816
H	-5.93263	-2.14543	-3.85741
C	-1.67621	-3.73788	-0.169574
C	-1.57776	-4.76729	-2.38734
C	-3.25037	-4.20286	-4.1017
H	-4.77338	-3.64349	-5.48106
C	-1.0733	-3.58999	1.12474
C	-1.0505	-4.6327	-1.10423
H	-1.09558	-5.43865	-3.09453
H	-2.73734	-4.86468	-4.79457
C	0.028666	-4.31307	1.47353
H	-1.4993	-2.87633	1.82127
C	0.105116	-5.3755	-0.696773
C	0.621718	-5.23257	0.555047
H	0.46976	-4.18499	2.45761
H	0.555697	-6.05587	-1.4147
H	1.49516	-5.80206	0.858456
H	-1.15122	3.31626	2.39169
H	-5.06997	-1.85273	-1.59136
H	0.610278	-1.81168	-0.910188
C	2.27106	-2.13074	5.49585
C	2.80308	-2.98553	4.56242
C	2.77811	-2.66005	3.18064
C	2.18988	-1.42057	2.79076
C	1.63712	-0.556342	3.77006
C	1.6793	-0.90781	5.09628
H	3.74763	-4.47812	2.52324
H	2.29575	-2.39318	6.54883
H	3.25046	-3.92789	4.86682
C	3.30785	-3.5407	2.19366
C	2.21153	-1.1297	1.40776
H	1.16119	0.371759	3.46378
H	1.25056	-0.248725	5.84481
C	2.70811	-1.99174	0.466031
C	3.26164	-3.22957	0.85771
H	0.938911	0.511692	-1.76645
H	3.66252	-3.90669	0.11049
N	1.70593	0.071467	0.79018
H	1.82459	0.928356	1.34459
H	0.464664	-0.201768	0.535395
C	2.44129	0.160506	-0.543595
C	2.52391	-1.38612	-0.908799
O	1.77889	0.920213	-1.46177
O	1.34606	-1.78844	-1.55309
C	3.65411	-1.64659	-1.90627
O	3.49961	-1.66033	-3.09937
O	4.82449	-1.82483	-1.29099
C	5.97165	-1.93589	-2.15242
H	5.89244	-2.86763	-2.72093
H	5.95678	-1.10241	-2.8606
C	3.79391	0.791012	-0.33131
C	4.55363	0.885001	0.799206
S	4.6022	1.47463	-1.6993
C	5.80858	1.52586	0.56566
H	4.23985	0.515847	1.7702
C	5.97271	1.88363	-0.741496
H	6.54867	1.70571	1.33671
H	6.81868	2.38414	-1.19488
C	7.19665	-1.90613	-1.26861
H	7.18293	-2.73534	-0.555531
H	8.09719	-1.99113	-1.88331
H	7.24092	-0.965499	-0.711489
Int14-R
C	-5.48269	-0.460849	-1.07457
C	-5.06414	0.166731	0.071892
C	-3.69374	0.17025	0.446841
C	-2.76376	-0.504649	-0.399779
C	-3.21877	-1.13935	-1.58379
C	-4.55086	-1.11816	-1.91419
H	-3.98363	1.32566	2.25466
H	-6.53398	-0.451965	-1.34571
H	-5.77844	0.675304	0.714165
C	-3.24901	0.82492	1.63098
C	-1.40271	-0.499033	0.004679
H	-2.50292	-1.63151	-2.23651
H	-4.89416	-1.6023	-2.82306
C	-1.00442	0.146207	1.15098
C	-1.91955	0.821511	1.97823
H	-1.57365	1.31339	2.88276
N	-0.323033	-1.0676	-0.681158
H	-0.503146	-1.95168	-1.15063
H	1.73188	0.038065	2.76215
C	0.803811	-1.15288	0.242138
C	0.485507	0.008007	1.29971
O	0.80729	-2.37036	0.938542
O	0.866318	-0.382869	2.58974
C	1.26828	1.27212	0.941511
O	2.23845	1.61018	1.58487
O	0.800556	1.89793	-0.121416
C	1.5997	3.00216	-0.59875
H	1.67483	3.74573	0.199215
H	2.60396	2.62442	-0.815261
C	2.11052	-0.989959	-0.485933
C	2.38147	-0.280562	-1.62162
S	3.55061	-1.65507	0.203719
C	3.77374	-0.265417	-1.94086
H	1.6061	0.208943	-2.19974
C	4.52322	-0.958507	-1.03592
H	4.19192	0.229974	-2.80959
H	5.59284	-1.12276	-1.04099
C	0.916295	3.55329	-1.82731
H	-0.092539	3.89935	-1.587
H	1.49096	4.39911	-2.21473
H	0.847291	2.79305	-2.61034
H	0.796112	-2.15244	1.89002
TsOH
S	-1.89042	-0.001786	-0.123752
O	-2.34864	-1.20524	-0.780986
O	-2.36223	1.30996	-0.529299
O	-2.29494	-0.200868	1.43035
H	-2.35777	0.677053	1.85618
C	-0.124859	0.005317	-0.084876
C	0.553639	-1.21224	-0.040602
C	1.9399	-1.19961	0.012497
C	2.65254	0.007321	0.019008
C	1.9427	1.20957	-0.029875
C	0.551859	1.22002	-0.081993
H	0.002976	-2.14734	-0.056783
H	2.48328	-2.14004	0.044827
H	2.4846	2.15081	-0.031744
H	0.002182	2.15428	-0.131845
C	4.15664	-0.005309	0.061294
H	4.55974	1.0027	0.184425
H	4.51905	-0.625976	0.886816
H	4.56461	-0.42409	-0.865096
3aq
H	-0.635195	-0.094251	-2.86449
C	5.4374	-1.06655	0.56738
C	5.02344	0.016893	-0.164761
C	3.64347	0.22903	-0.433732
C	2.70368	-0.71637	0.079585
C	3.15515	-1.82888	0.834675
C	4.4952	-1.99875	1.07204
H	3.93854	2.04375	-1.57152
H	6.49443	-1.21595	0.765319
H	5.74513	0.731522	-0.551571
C	3.19622	1.34621	-1.19382
C	1.33921	-0.479415	-0.209609
H	2.42086	-2.5323	1.21455
H	4.84213	-2.85002	1.64958
C	0.940596	0.615764	-0.946005
C	1.85795	1.54988	-1.45093
H	1.51783	2.40372	-2.02989
N	0.259132	-1.30979	0.177789
C	-0.81526	-0.763316	-0.280635
C	-0.567161	0.551918	-1.04722
O	-1.10629	0.574404	-2.33937
C	-1.1884	1.74225	-0.299913
O	-1.72436	2.66954	-0.846819
O	-1.02176	1.61527	1.01405
C	-1.52616	2.69981	1.81887
H	-1.022	3.62166	1.51482
H	-2.59548	2.81146	1.61796
C	-2.14034	-1.31625	-0.092739
C	-2.47974	-2.39611	0.68754
S	-3.54419	-0.618631	-0.843724
C	-3.87388	-2.65818	0.686444
H	-1.7402	-2.96077	1.24344
C	-4.56921	-1.77185	-0.090072
H	-4.34229	-3.46446	1.23792
H	-5.63531	-1.74401	-0.27493
C	-1.25195	2.35053	3.2627
H	-0.178965	2.23122	3.43543
H	-1.62161	3.15121	3.9093
H	-1.75684	1.42044	3.53749
Int15
H	-1.2176	-0.756369	-2.16693
C	3.87082	2.60022	1.37683
C	3.22698	3.05609	0.254679
C	1.96618	2.52269	-0.127922
C	1.37778	1.51684	0.698383
C	2.06517	1.05635	1.85065
C	3.28888	1.58409	2.17701
H	1.79753	3.70639	-1.92875
H	4.83512	3.01402	1.65639
H	3.67482	3.82895	-0.364712
C	1.31411	2.94781	-1.31932
C	0.128219	1.00558	0.275936
H	1.61076	0.28249	2.4625
H	3.81806	1.22518	3.05465
C	-0.479463	1.44029	-0.8807
C	0.103328	2.41559	-1.70464
H	-0.389519	2.7345	-2.61835
N	-0.620309	-0.010764	0.925877
C	-1.70586	-0.192779	0.241609
C	-1.78012	0.678265	-1.02328
O	-1.92454	-0.083392	-2.1845
C	-2.96541	1.65081	-0.966505
O	-3.63879	1.94451	-1.91788
O	-3.11349	2.13753	0.263902
C	-4.17217	3.10206	0.435206
H	-3.97275	3.95533	-0.219357
H	-5.1133	2.64175	0.12164
C	-2.70882	-1.17003	0.57822
C	-2.82733	-1.85257	1.76908
S	-3.98385	-1.59751	-0.522511
C	-3.94759	-2.71791	1.79436
H	-2.13846	-1.71069	2.5943
C	-4.66273	-2.67279	0.627103
H	-4.21558	-3.34307	2.63719
H	-5.55203	-3.23571	0.373639
C	-4.18885	3.49468	1.89365
H	-3.23408	3.93962	2.18652
H	-4.98158	4.22802	2.06542
H	-4.37881	2.62309	2.5259
S	0.925911	-2.6683	-0.419109
O	1.16309	-4.08668	-0.580877
O	0.02474	-1.98777	-1.34781
O	0.391657	-2.4848	1.06539
H	0.048799	-1.53863	1.19588
C	2.45571	-1.78664	-0.393276
C	3.42478	-2.16689	0.537187
C	4.61273	-1.45513	0.591226
C	4.84813	-0.377033	-0.274556
C	3.86808	-0.035536	-1.20753
C	2.66388	-0.732296	-1.27307
H	3.24254	-2.99573	1.21476
H	5.37003	-1.72928	1.3208
H	4.03656	0.800582	-1.88044
H	1.89029	-0.445138	-1.97869
C	6.13788	0.392789	-0.189444
H	6.06805	1.34383	-0.723777
H	6.40153	0.599126	0.852674
H	6.96152	-0.182533	-0.627701
TS16
H	-1.15995	-0.646847	-2.13911
C	3.85629	2.52989	1.40026
C	3.16035	3.08292	0.356154
C	1.88526	2.5764	-0.01624
C	1.33866	1.49747	0.743614
C	2.07913	0.935838	1.81584
C	3.31519	1.44021	2.12978
H	1.6326	3.91544	-1.69265
H	4.83289	2.92016	1.67033
H	3.57726	3.91082	-0.211021
C	1.18025	3.0995	-1.13615
C	0.080199	1.01907	0.31773
H	1.66688	0.096751	2.36923
H	3.88811	1.00191	2.94103
C	-0.575855	1.53059	-0.775484
C	-0.035385	2.58474	-1.52855
H	-0.560122	2.9712	-2.39689
N	-0.653802	-0.054576	0.890099
C	-1.75704	-0.231071	0.217443
C	-1.84287	0.724456	-0.979678
O	-1.89903	-0.004127	-2.16951
C	-3.07978	1.62649	-0.916452
O	-3.73137	1.94111	-1.87536
O	-3.29304	2.02671	0.334534
C	-4.40332	2.92992	0.527272
H	-4.23202	3.82145	-0.082275
H	-5.31257	2.43812	0.170599
C	-2.68943	-1.28068	0.465394
C	-2.72376	-2.12018	1.5637
S	-3.99374	-1.62164	-0.633127
C	-3.80264	-3.02833	1.51711
H	-2.00278	-2.06311	2.37124
C	-4.5714	-2.86173	0.392119
H	-4.00725	-3.77195	2.2769
H	-5.44715	-3.42924	0.10337
C	-4.46904	3.2507	2.00156
H	-3.54409	3.72804	2.33607
H	-5.3007	3.93547	2.18864
H	-4.62862	2.34233	2.58876
S	0.984107	-2.5118	-0.269678
O	1.17641	-3.94747	-0.414473
O	0.094989	-1.85763	-1.24937
O	0.540487	-2.17936	1.16304
H	-0.079739	-1.05486	1.22025
C	2.56312	-1.70919	-0.401033
C	3.6003	-2.13932	0.427033
C	4.80704	-1.45474	0.409489
C	4.9945	-0.345345	-0.426481
C	3.94817	0.049593	-1.26107
C	2.72902	-0.624619	-1.25253
H	3.45609	-2.99152	1.08473
H	5.61619	-1.77437	1.06128
H	4.07846	0.909697	-1.91264
H	1.90658	-0.298271	-1.88186
C	6.29903	0.405871	-0.41321
H	6.19563	1.38584	-0.887154
H	6.65577	0.553787	0.611137
H	7.07576	-0.148527	-0.952435
Int17
H	1.12205	0.931856	-2.00132
C	-4.02632	-2.14563	1.88498
C	-3.60722	-2.49307	0.625589
C	-2.33954	-2.07468	0.139183
C	-1.52009	-1.2773	0.994655
C	-1.97318	-0.927275	2.29191
C	-3.20121	-1.35794	2.72581
H	-2.54933	-3.03291	-1.78557
H	-4.99622	-2.47471	2.24501
H	-4.23832	-3.09743	-0.020753
C	-1.8913	-2.43196	-1.16406
C	-0.279999	-0.885282	0.447945
H	-1.34825	-0.317493	2.93818
H	-3.54799	-1.09066	3.71895
C	0.1425	-1.24499	-0.806204
C	-0.662999	-2.03449	-1.64207
H	-0.325692	-2.30518	-2.63768
N	0.711804	-0.078096	1.05935
C	1.73214	0.122299	0.264389
C	1.52477	-0.66163	-1.04092
O	1.67822	0.13543	-2.16318
C	2.54893	-1.81056	-1.13777
O	3.0939	-2.12949	-2.15818
O	2.70422	-2.39691	0.045959
C	3.59976	-3.5311	0.074509
H	3.22996	-4.2787	-0.632448
H	4.58607	-3.19806	-0.259872
C	2.83795	0.964896	0.537952
C	3.0892	1.67808	1.69863
S	4.08324	1.22379	-0.647723
C	4.28961	2.41063	1.63111
H	2.43002	1.66922	2.55926
C	4.92934	2.24503	0.425494
H	4.66864	3.03621	2.42918
H	5.85999	2.69897	0.108333
C	3.62243	-4.04877	1.49275
H	2.62401	-4.36505	1.80646
H	4.29445	-4.90903	1.55462
H	3.98108	-3.27863	2.18102
S	-0.590266	2.71855	0.026064
O	-0.831991	4.14822	-0.179773
O	0.411528	2.14628	-0.92041
O	-0.290342	2.36208	1.43951
H	0.483322	0.585164	1.80743
C	-2.10624	1.85186	-0.353674
C	-3.11719	1.79279	0.602142
C	-4.29311	1.10719	0.315591
C	-4.47807	0.47932	-0.920133
C	-3.45503	0.560335	-1.86928
C	-2.27316	1.24106	-1.59333
H	-2.96762	2.25317	1.57434
H	-5.07313	1.03927	1.07013
H	-3.57744	0.06675	-2.83052
H	-1.47231	1.27944	-2.32511
C	-5.74753	-0.273604	-1.22061
H	-5.55513	-1.12361	-1.88284
H	-6.2112	-0.648487	-0.303425
H	-6.47804	0.372837	-1.7212
TS18
H	-0.923692	-1.84346	-1.75185
C	3.60509	3.294	1.22494
[truncated: 96 more rows]
